# Supplementary material for: Complement Activation May Drive the Pathogenicity of Anti-α6 and Anti-β4 Integrin Antibodies In Vivo
Source: Biomolecules. 2026 Mar 12;16(3):417. doi: 10.3390/biom16030417 (PMC13024490; doi:10.3390/biom16030417)
Supplement: Supplementary file 1 [file biomolecules-16-00417-s001.zip]

Archive with 1 entries (1 files):
- biomolecules-3985843-supplementary.pdf
